# Supplementary material for: Review of the planthopper genus Neodurium Fennah, 1956 (Hemiptera, Fulgoromorpha, Issidae)
Source: Zookeys. 2015 Aug 12;(517):83–97. doi: 10.3897/zookeys.517.8817 (PMC4547127; doi:10.3897/zookeys.517.8817)
Supplement: XML Treatment for Neodurium [file zookeys.517.8817-treatment1.xml]

<!DOCTYPE tp:taxon-treatment
  PUBLIC "-//TaxonX//DTD Taxonomic Treatment Publishing DTD v0 20100105//EN" "tax-treatment-NSO.dtd">
<tp:taxon-treatment xmlns:tp="http://www.plazi.org/taxpub"><tp:treatment-meta><kwd-group><label>Taxon classification</label><kwd><named-content content-type="kingdom">Animalia</named-content></kwd><kwd><named-content content-type="order">Hemiptera</named-content></kwd><kwd><named-content content-type="family">Issidae</named-content></kwd></kwd-group><mixed-citation publication-type="journal"><person-group><name><surname>Chang</surname><given-names>Zhi-Min</given-names></name><name><surname>Chen</surname><given-names>Xiang-Sheng</given-names></name><name><surname>Webb</surname><given-names>Mick</given-names></name></person-group><article-title>Review of the planthopper genus <italic><tp:taxon-name><tp:taxon-name-part taxon-name-part-type="genus">Neodurium</tp:taxon-name-part></tp:taxon-name></italic> Fennah, 1956 (<tp:taxon-name><tp:taxon-name-part taxon-name-part-type="order">Hemiptera</tp:taxon-name-part></tp:taxon-name>, <tp:taxon-name><tp:taxon-name-part taxon-name-part-type="infraorder">Fulgoromorpha</tp:taxon-name-part></tp:taxon-name>, <tp:taxon-name><tp:taxon-name-part taxon-name-part-type="family">Issidae</tp:taxon-name-part></tp:taxon-name>)</article-title><source>Zookeys</source><day>12</day><month>8</month><year>2015</year><volume>2015</volume><issue>517</issue><fpage>83</fpage><lpage>97</lpage><pub-id pub-id-type="doi">10.3897/zookeys.517.8817</pub-id></mixed-citation></tp:treatment-meta><tp:nomenclature><label>Genus</label><tp:taxon-name>
                        <tp:taxon-name-part taxon-name-part-type="genus">Neodurium</tp:taxon-name-part>
                    </tp:taxon-name><tp:taxon-authority>Fennah, 1956</tp:taxon-authority><tp:nomenclature-citation-list><tp:nomenclature-citation><tp:taxon-name><tp:taxon-name-part taxon-name-part-type="genus">Neodurium</tp:taxon-name-part></tp:taxon-name><comment> Fennah, 1956: 511; <xref ref-type="bibr" rid="B11">Ran et al. 2005</xref>: 570; <xref ref-type="bibr" rid="B14">Zhang and Chen 2008</xref>: 64; <xref ref-type="bibr" rid="B12">Wang and Wang 2011</xref>: 551.</comment></tp:nomenclature-citation></tp:nomenclature-citation-list></tp:nomenclature><tp:treatment-sec sec-type="Type species"><title>Type species.</title><p><italic><tp:taxon-name><tp:taxon-name-part taxon-name-part-type="genus">Neodurium</tp:taxon-name-part> <tp:taxon-name-part taxon-name-part-type="species">postfasciatum</tp:taxon-name-part></tp:taxon-name></italic> Fennah, 1956</p></tp:treatment-sec><tp:treatment-sec sec-type="Diagnosis"><title>Diagnosis.</title><p>Small-sized issids. Vertex pentagonal, anterior margin obtuse-angled convex, posterior angulately excavate, marginal carinae straight. Pronotum as long as vertex, with small pit between median carina and lateral carina. Mesonotum shorter than vertex and pronotum together, with median cargin obscure. Forewings oval, with claval suture absent or obscure, M simple. Hind wings incised on the margin into two lobes, anal lobe absent or excessively reduced, veins simple. Fore- and mesofemora flattened; hind tibia with a small sub-basal spine and two distinct lateral spines.</p><!--PageBreak--></tp:treatment-sec><tp:treatment-sec sec-type="Checklist of species of Neodurium Fennah"><title>Checklist of species of <italic><tp:taxon-name><tp:taxon-name-part taxon-name-part-type="genus">Neodurium</tp:taxon-name-part></tp:taxon-name></italic> Fennah</title><p><italic><tp:taxon-name><tp:taxon-name-part taxon-name-part-type="genus">Neodurium</tp:taxon-name-part> <tp:taxon-name-part taxon-name-part-type="species">digitiformum</tp:taxon-name-part></tp:taxon-name></italic> Ran &amp; Liang, 2005: 571: figs 9–16; China (Hubei)</p><p><italic><tp:taxon-name><tp:taxon-name-part taxon-name-part-type="genus">Neodurium</tp:taxon-name-part> <tp:taxon-name-part taxon-name-part-type="species">duplicadigitum</tp:taxon-name-part></tp:taxon-name></italic> Zhang &amp; Chen, 2008: 66: figs 10–18; China (Yunnan)</p><p><italic><tp:taxon-name><tp:taxon-name-part taxon-name-part-type="genus">Neodurium</tp:taxon-name-part> <tp:taxon-name-part taxon-name-part-type="species">fennahi</tp:taxon-name-part></tp:taxon-name></italic> Chang &amp; Chen, sp. n.: figs 2–3; China (Yunnan)</p><p><italic><tp:taxon-name><tp:taxon-name-part taxon-name-part-type="genus">Neodurium</tp:taxon-name-part> <tp:taxon-name-part taxon-name-part-type="species">flatidum</tp:taxon-name-part></tp:taxon-name></italic> Ran &amp; Liang, 2005: 572: figs 17–24; China (Yunnan)</p><p><italic><tp:taxon-name><tp:taxon-name-part taxon-name-part-type="genus">Neodurium</tp:taxon-name-part> <tp:taxon-name-part taxon-name-part-type="species">hamatum</tp:taxon-name-part></tp:taxon-name></italic> Wang &amp; Wang, 2011: 553: figs 1–24; China (Yunnan)</p><p><italic><tp:taxon-name><tp:taxon-name-part taxon-name-part-type="genus">Neodurium</tp:taxon-name-part> <tp:taxon-name-part taxon-name-part-type="species">postfasciatum</tp:taxon-name-part></tp:taxon-name></italic> Fennah, 1956: 513: figs 24E–I; China (Hubei, Sichuan, Yunnan)</p><p><italic><tp:taxon-name><tp:taxon-name-part taxon-name-part-type="genus">Neodurium</tp:taxon-name-part> <tp:taxon-name-part taxon-name-part-type="species">weiningensis</tp:taxon-name-part></tp:taxon-name></italic> Zhang &amp; Chen, 2008: 65: figs 1–9; China (Guizhou)</p></tp:treatment-sec><tp:treatment-sec sec-type="Key to species of Neodurium (males)"><title>Key to species of <italic><tp:taxon-name><tp:taxon-name-part taxon-name-part-type="genus">Neodurium</tp:taxon-name-part></tp:taxon-name></italic> (males)</title><table-wrap content-type="key" position="anchor" orientation="portrait"><table id="TID0E3FAC" rules="all"><tbody><tr><td rowspan="1" colspan="1">1</td><td rowspan="1" colspan="1">Anal tube without lobes (Figs <xref ref-type="fig" rid="F5">5A</xref>); genital styles without triangular process at midlength of dorsal margin in lateral view (Fig. <xref ref-type="fig" rid="F5">5D</xref>)</td><td rowspan="1" colspan="1"><bold><italic><tp:taxon-name><tp:taxon-name-part taxon-name-part-type="genus">Neodurium</tp:taxon-name-part> <tp:taxon-name-part taxon-name-part-type="species">hamatum</tp:taxon-name-part></tp:taxon-name></italic> Wang &amp; Wang</bold></td></tr><tr><td rowspan="1" colspan="1">–</td><td rowspan="1" colspan="1">Anal tube with sub-basal angular lobes in dorsal view (Figs <xref ref-type="fig" rid="F2">2G</xref>, <xref ref-type="fig" rid="F4">4A</xref>, <xref ref-type="fig" rid="F6">6A</xref>, <xref ref-type="fig" rid="F7">7A</xref>); genital styles with triangular process in midlength of dorsal margin in lateral view (Fig. <xref ref-type="fig" rid="F2">2F</xref>: c)</td><td rowspan="1" colspan="1"><bold>2</bold></td></tr><tr><td rowspan="1" colspan="1">2</td><td rowspan="1" colspan="1">Phallobase without any process on dorsal surface (see <xref ref-type="bibr" rid="B11">Ran et al. 2005</xref>: fig. 23)</td><td rowspan="1" colspan="1"><bold><italic><tp:taxon-name><tp:taxon-name-part taxon-name-part-type="genus">Neodurium</tp:taxon-name-part> <tp:taxon-name-part taxon-name-part-type="species">flatidum</tp:taxon-name-part></tp:taxon-name></italic> Ran &amp; Liang</bold></td></tr><tr><td rowspan="1" colspan="1">–</td><td rowspan="1" colspan="1">Phallobase with a process on dorsal surface (Figs <xref ref-type="fig" rid="F2">2J–I</xref>, <xref ref-type="fig" rid="F4">4C</xref>, <xref ref-type="fig" rid="F6">6C</xref>, <xref ref-type="fig" rid="F7">7C</xref>)</td><td rowspan="1" colspan="1"><bold>3</bold></td></tr><tr><td rowspan="1" colspan="1">3</td><td rowspan="1" colspan="1">Anal tube subquadrate, truncate in apical margin (Fig. <xref ref-type="fig" rid="F4">4A</xref>); ventrally with “V”-shape process near middle (Fig. <xref ref-type="fig" rid="F4">4B</xref>)</td><td rowspan="1" colspan="1"><bold><italic><tp:taxon-name><tp:taxon-name-part taxon-name-part-type="genus">Neodurium</tp:taxon-name-part> <tp:taxon-name-part taxon-name-part-type="species">duplicadigitum</tp:taxon-name-part></tp:taxon-name></italic> Zhang &amp; Chen</bold></td></tr><tr><td rowspan="1" colspan="1">–</td><td rowspan="1" colspan="1">Anal tube not truncate, with several lobes in apical margin</td><td rowspan="1" colspan="1"><bold>4</bold></td></tr><tr><td rowspan="1" colspan="1">4</td><td rowspan="1" colspan="1">Phallobase with small finger-like process (see <xref ref-type="bibr" rid="B11">Ran et al. 2005</xref>: Fig. 15)</td><td rowspan="1" colspan="1"><bold><italic><tp:taxon-name><tp:taxon-name-part taxon-name-part-type="genus">Neodurium</tp:taxon-name-part> <tp:taxon-name-part taxon-name-part-type="species">digitiformum</tp:taxon-name-part></tp:taxon-name></italic> Ran &amp; Liang</bold></td></tr><tr><td rowspan="1" colspan="1">–</td><td rowspan="1" colspan="1">Phallobase with fan-like or strap-shaped process (Figs <xref ref-type="fig" rid="F2">2J</xref>, <xref ref-type="fig" rid="F6">6C</xref>, <xref ref-type="fig" rid="F7">7C</xref>)</td><td rowspan="1" colspan="1"><bold>5</bold></td></tr><tr><td rowspan="1" colspan="1">5</td><td rowspan="1" colspan="1">Phallobase with two pairs of strap-shaped processes (Fig. <xref ref-type="fig" rid="F2">2J</xref>), one pair of processes connected medially (Fig. <xref ref-type="fig" rid="F2">2I</xref>)</td><td rowspan="1" colspan="1"><bold><italic><tp:taxon-name><tp:taxon-name-part taxon-name-part-type="genus">Neodurium</tp:taxon-name-part> <tp:taxon-name-part taxon-name-part-type="species">fennahi</tp:taxon-name-part></tp:taxon-name></italic> Chang &amp; Chen, sp. n.</bold></td></tr><tr><td rowspan="1" colspan="1">–</td><td rowspan="1" colspan="1">Phallobase with fan-like process (Fig. <xref ref-type="fig" rid="F6">6C</xref>)</td><td rowspan="1" colspan="1"><bold>6</bold></td></tr><tr><td rowspan="1" colspan="1">6</td><td rowspan="1" colspan="1">Phallobase with small dentate tooth near fan-like process on dorsal margin; aedeagus with pair of long hooks (Fig. <xref ref-type="fig" rid="F6">6C</xref>)</td><td rowspan="1" colspan="1"><bold><italic><tp:taxon-name><tp:taxon-name-part taxon-name-part-type="genus">Neodurium</tp:taxon-name-part> <tp:taxon-name-part taxon-name-part-type="species">postfasciatum</tp:taxon-name-part></tp:taxon-name></italic> Fennah</bold></td></tr><tr><td rowspan="1" colspan="1">–</td><td rowspan="1" colspan="1">Phallobase without teeth near fan-like process on dorsal margin; aedeagus with a pair of short hooks (Fig. <xref ref-type="fig" rid="F7">7C</xref>)</td><td rowspan="1" colspan="1"><bold><italic><tp:taxon-name><tp:taxon-name-part taxon-name-part-type="genus">Neodurium</tp:taxon-name-part> <tp:taxon-name-part taxon-name-part-type="species">weiningensis</tp:taxon-name-part></tp:taxon-name></italic> Zhang &amp; Chen</bold></td></tr></tbody></table></table-wrap></tp:treatment-sec><tp:treatment-sec sec-type="Key to species of Neodurium (females)"><title>Key to species of <italic><tp:taxon-name><tp:taxon-name-part taxon-name-part-type="genus">Neodurium</tp:taxon-name-part></tp:taxon-name></italic> (females)</title><p>Note: Females of <italic><tp:taxon-name><tp:taxon-name-part taxon-name-part-type="genus">Neodurium</tp:taxon-name-part> <tp:taxon-name-part taxon-name-part-type="species">digitiformum</tp:taxon-name-part></tp:taxon-name></italic>, <italic><tp:taxon-name><tp:taxon-name-part taxon-name-part-type="genus">Neodurium</tp:taxon-name-part> <tp:taxon-name-part taxon-name-part-type="species">flatidum</tp:taxon-name-part></tp:taxon-name></italic> and <italic><tp:taxon-name><tp:taxon-name-part taxon-name-part-type="genus">Neodurium</tp:taxon-name-part> <tp:taxon-name-part taxon-name-part-type="species">postfasciatum</tp:taxon-name-part></tp:taxon-name></italic> are unknown.</p><table-wrap content-type="key" position="anchor" orientation="portrait"><table id="TID0EWOAC" rules="all"><tbody><tr><td rowspan="1" colspan="1">1</td><td rowspan="1" colspan="1">Anal tube pear-shaped with basal half broad (Fig. <xref ref-type="fig" rid="F3">3D</xref>)</td><td rowspan="1" colspan="1"><bold><italic><tp:taxon-name><tp:taxon-name-part taxon-name-part-type="genus">Neodurium</tp:taxon-name-part> <tp:taxon-name-part taxon-name-part-type="species">fennahi</tp:taxon-name-part></tp:taxon-name></italic> Chang &amp; Chen, sp. n.</bold></td></tr><tr><td rowspan="1" colspan="1">–</td><td rowspan="1" colspan="1">Anal tube of another shape (Figs <xref ref-type="fig" rid="F4">4D</xref>, <xref ref-type="fig" rid="F5">5E</xref>, <xref ref-type="fig" rid="F7">7D</xref>)</td><td rowspan="1" colspan="1"><bold>2</bold></td></tr><tr><td rowspan="1" colspan="1">2</td><td rowspan="1" colspan="1">Posterior connective lamina of gonapophyse VIII with ventral posterior lobes bent at broad angle, apical part hook-like (Fig. <xref ref-type="fig" rid="F5">5H</xref>: a); median field with dorsomedial process club-like (Fig. <xref ref-type="fig" rid="F5">5H</xref>: b)</td><td rowspan="1" colspan="1"><bold><italic><tp:taxon-name><tp:taxon-name-part taxon-name-part-type="genus">Neodurium</tp:taxon-name-part> <tp:taxon-name-part taxon-name-part-type="species">hamatum</tp:taxon-name-part></tp:taxon-name></italic> Wang &amp; Wang</bold></td></tr><tr><td rowspan="1" colspan="1"><!--PageBreak-->–</td><td rowspan="1" colspan="1">Posterior connective lamina of gonapophyse VIII with ventral posterior lobes bent at slender angle, blade-like; median field with dorsomedial process broad</td><td rowspan="1" colspan="1"><bold>3</bold></td></tr><tr><td rowspan="1" colspan="1">3</td><td rowspan="1" colspan="1">Posterior connective lamina with dorsomedial processes arcuate (Fig. <xref ref-type="fig" rid="F4">4G</xref>: b)</td><td rowspan="1" colspan="1"><bold><italic><tp:taxon-name><tp:taxon-name-part taxon-name-part-type="genus">Neodurium</tp:taxon-name-part> <tp:taxon-name-part taxon-name-part-type="species">duplicadigitum</tp:taxon-name-part></tp:taxon-name></italic> Zhang &amp; Chen</bold></td></tr><tr><td rowspan="1" colspan="1">–</td><td rowspan="1" colspan="1">Posterior connective lamina with dorsomedial process sub-quadrate (Fig. <xref ref-type="fig" rid="F7">7G</xref>: b)</td><td rowspan="1" colspan="1"><bold><italic><tp:taxon-name><tp:taxon-name-part taxon-name-part-type="genus">Neodurium</tp:taxon-name-part> <tp:taxon-name-part taxon-name-part-type="species">weiningensis</tp:taxon-name-part></tp:taxon-name></italic> Zhang &amp; Chen</bold></td></tr></tbody></table></table-wrap></tp:treatment-sec><tp:treatment-sec><!--Section generated to contain objects referenced in tp:taxon-treatment.--><fig id="F5" position="float" orientation="portrait"><label>Figure 5.</label><caption><p><italic><tp:taxon-name><tp:taxon-name-part taxon-name-part-type="genus">Neodurium</tp:taxon-name-part> <tp:taxon-name-part taxon-name-part-type="species">hamatum</tp:taxon-name-part></tp:taxon-name></italic> Wang &amp; Wang, 2011. <bold>A–D</bold> male <bold>A</bold> anal segment, dorsal view <bold>B</bold> anal segment, lateral view <bold>C</bold> aedeagus and phallobase, lateral view <bold>D</bold> genital styles, lateral view <bold>E–J</bold> female <bold>E</bold> anal segment, dorsal view <bold>F</bold> sternum VII, ventral view <bold>G</bold> anterior connective lamina of gonapophyses VIII, lateral view <bold>H</bold> posterior connective lamina of gonapophyses IX, dorsal view <bold>I</bold> posterior connective lamina of gonapophyses IX, lateral view <bold>J</bold> gonoplacs, lateral view. a- posterior ventral lobes, b- process of median field. Scale bars: 0.5 mm (<bold>A–J</bold>).</p></caption><graphic xmlns:xlink="http://www.w3.org/1999/xlink" xlink:href="zookeys-517-083-g005.jpg" position="float" orientation="portrait" xlink:type="simple" id="oo_49760.jpg"/></fig><fig id="F2" position="float" orientation="portrait"><label>Figure 2.</label><caption><p><italic><tp:taxon-name><tp:taxon-name-part taxon-name-part-type="genus">Neodurium</tp:taxon-name-part> <tp:taxon-name-part taxon-name-part-type="species">fennahi</tp:taxon-name-part></tp:taxon-name></italic> Chang &amp; Chen, sp. n., male <bold>A</bold> head and thorax, dorsal view <bold>B</bold> head, ventral view <bold>C</bold> head and thorax, lateral view <bold>D</bold> forewing <bold>E</bold> hind wing <bold>F</bold> male genitalia, lateral view <bold>G</bold> anal segment, dorsal view <bold>H</bold> anal segment, lateral view <bold>I</bold> aedeagus and phallobase, dorsal view <bold>J</bold> aedeagus and phallobase, lateral view <bold>K</bold> aedeagus and phallobase, ventral view. a- triangular process, b- strap-shaped processes, c- hook-like processes. Scale bars: 1.0 mm (<bold>A–E</bold>); 0.5 mm (<bold>F–K</bold>).</p></caption><graphic xmlns:xlink="http://www.w3.org/1999/xlink" xlink:href="zookeys-517-083-g002.jpg" position="float" orientation="portrait" xlink:type="simple" id="oo_49757.jpg"/></fig><fig id="F4" position="float" orientation="portrait"><label>Figure 4.</label><caption><p><italic><tp:taxon-name><tp:taxon-name-part taxon-name-part-type="genus">Neodurium</tp:taxon-name-part> <tp:taxon-name-part taxon-name-part-type="species">duplicadigitum</tp:taxon-name-part></tp:taxon-name></italic> Zhang &amp; Chen, 2008. <bold>A–C</bold> male <bold>A</bold> anal segment, dorsal view <bold>B</bold> anal segment, lateral view <bold>C</bold> aedeagus and phallobase, lateral view <bold>D–I</bold> female <bold>D</bold> anal segment, dorsal view <bold>E</bold> sternum VII, ventral view <bold>F</bold> anterior connective lamina of gonapophyses VIII, lateral view <bold>G</bold> posterior connective lamina of gonapophyses IX, dorsal view <bold>H</bold> posterior connective lamina of gonapophyses IX, lateral view <bold>I</bold> gonoplacs, lateral view. a- posterior ventral lobes, b- process of median field. Scale bars: 0.5 mm (<bold>A–I</bold>).</p></caption><graphic xmlns:xlink="http://www.w3.org/1999/xlink" xlink:href="zookeys-517-083-g004.jpg" position="float" orientation="portrait" xlink:type="simple" id="oo_49759.jpg"/></fig><fig id="F6" position="float" orientation="portrait"><label>Figure 6.</label><caption><p><italic><tp:taxon-name><tp:taxon-name-part taxon-name-part-type="genus">Neodurium</tp:taxon-name-part> <tp:taxon-name-part taxon-name-part-type="species">postfasciatum</tp:taxon-name-part></tp:taxon-name></italic> Fennah, 1956 male. <bold>A</bold> anal segment, dorsal view <bold>B</bold> anal segment, lateral view <bold>C</bold> aedeagus and phallobase, lateral view. Scale bars: 0.5 mm (<bold>A–C</bold>).</p></caption><graphic xmlns:xlink="http://www.w3.org/1999/xlink" xlink:href="zookeys-517-083-g006.jpg" position="float" orientation="portrait" xlink:type="simple" id="oo_49761.jpg"/></fig><fig id="F7" position="float" orientation="portrait"><label>Figure 7.</label><caption><p><italic><tp:taxon-name><tp:taxon-name-part taxon-name-part-type="genus">Neodurium</tp:taxon-name-part> <tp:taxon-name-part taxon-name-part-type="species">weiningensis</tp:taxon-name-part></tp:taxon-name></italic> Zhang &amp; Chen, 2008. <bold>A–C</bold> male <bold>A</bold> anal segment, dorsal view <bold>B</bold> anal segment, lateral view <bold>C</bold> aedeagus and phallobase, lateral view <bold>D–I</bold> female <bold>D</bold> anal segment, dorsal view <bold>E</bold> sternum VII, ventral view <bold>F</bold> anterior connective lamina of gonapophyses VIII, lateral view <bold>G</bold> posterior connective lamina of gonapophyses IX, dorsal view <bold>H</bold> posterior connective lamina of gonapophyses IX, lateral view <bold>I</bold> gonoplacs, lateral view. a- posterior ventral lobes, b- process of median field. Scale bars: 0.5 mm (<bold>A–I</bold>).</p></caption><graphic xmlns:xlink="http://www.w3.org/1999/xlink" xlink:href="zookeys-517-083-g007.jpg" position="float" orientation="portrait" xlink:type="simple" id="oo_49762.jpg"/></fig><fig id="F3" position="float" orientation="portrait"><label>Figure 3.</label><caption><p><italic><tp:taxon-name><tp:taxon-name-part taxon-name-part-type="genus">Neodurium</tp:taxon-name-part> <tp:taxon-name-part taxon-name-part-type="species">triprocessum</tp:taxon-name-part></tp:taxon-name></italic> Chang &amp; Chen, sp. n., female <bold>A</bold> female genitalia, dorsal view <bold>B</bold> female genitalia, lateral view <bold>C</bold> female genitalia, ventral view <bold>D</bold> anal segment, dorsal view <bold>E</bold> sternum VII, ventral view <bold>F</bold> anterior connective lamina of gonapophyses VIII, lateral view <bold>G</bold> posterior connective lamina of gonapophyses IX, dorsal view <bold>H</bold> posterior connective lamina of gonapophyses IX, lateral view <bold>I</bold> gonoplacs, lateral view. a- posterior ventral lobes, b- process of median field. Scale bars: 0.5 mm (<bold>A–I</bold>).</p></caption><graphic xmlns:xlink="http://www.w3.org/1999/xlink" xlink:href="zookeys-517-083-g003.jpg" position="float" orientation="portrait" xlink:type="simple" id="oo_49758.jpg"/></fig></tp:treatment-sec><ref-list><ref id="B11"><mixed-citation xmlns:xlink="http://www.w3.org/1999/xlink" xlink:type="simple"><person-group><name name-style="western"><surname>Ran</surname><given-names>HF</given-names></name><name name-style="western"><surname>Liang</surname><given-names>AP</given-names></name><name name-style="western"><surname>Jiang</surname><given-names>GM</given-names></name></person-group> (<year>2005</year>) <article-title>The issid genus <italic><tp:taxon-name><tp:taxon-name-part taxon-name-part-type="genus">Neodurium</tp:taxon-name-part></tp:taxon-name></italic> Fennah from China (<tp:taxon-name><tp:taxon-name-part taxon-name-part-type="order">Hemiptera</tp:taxon-name-part></tp:taxon-name>, <tp:taxon-name><tp:taxon-name-part taxon-name-part-type="superfamily">Fulgoroidea</tp:taxon-name-part></tp:taxon-name>, <tp:taxon-name><tp:taxon-name-part taxon-name-part-type="family">Issidae</tp:taxon-name-part></tp:taxon-name>).</article-title> <source>Acta Zootaxonomica Sinica</source> <volume>30</volume>(<issue>3</issue>): <fpage>570</fpage>–<lpage>576</lpage>. </mixed-citation></ref><ref id="B14"><mixed-citation xmlns:xlink="http://www.w3.org/1999/xlink" xlink:type="simple"><person-group><name name-style="western"><surname>Zhang</surname><given-names>ZG</given-names></name><name name-style="western"><surname>Chen</surname><given-names>XS</given-names></name></person-group> (<year>2008</year>) <article-title>Two new species of the Oriental genus <italic><tp:taxon-name><tp:taxon-name-part taxon-name-part-type="genus">Neodurium</tp:taxon-name-part></tp:taxon-name></italic> Fennah (<tp:taxon-name><tp:taxon-name-part taxon-name-part-type="order">Hemiptera</tp:taxon-name-part></tp:taxon-name>: <tp:taxon-name><tp:taxon-name-part taxon-name-part-type="infraorder">Fulgoromorpha</tp:taxon-name-part></tp:taxon-name>: <tp:taxon-name><tp:taxon-name-part taxon-name-part-type="family">Issidae</tp:taxon-name-part></tp:taxon-name>) from Southwest China.</article-title> <source>Zootaxa</source> <volume>1785</volume>: <fpage>63</fpage>–<lpage>69</lpage>.</mixed-citation></ref><ref id="B12"><mixed-citation xmlns:xlink="http://www.w3.org/1999/xlink" xlink:type="simple"><person-group><name name-style="western"><surname>Wang</surname><given-names>MQ</given-names></name><name name-style="western"><surname>Wang</surname><given-names>YL</given-names></name></person-group> (<year>2011</year>) <article-title>Revision of the planthopper genus <italic><tp:taxon-name><tp:taxon-name-part taxon-name-part-type="genus">Neodurium</tp:taxon-name-part></tp:taxon-name></italic> Fennah (<tp:taxon-name><tp:taxon-name-part taxon-name-part-type="order">Hemiptera</tp:taxon-name-part></tp:taxon-name>, <tp:taxon-name><tp:taxon-name-part taxon-name-part-type="superfamily">Fulgoroidea</tp:taxon-name-part></tp:taxon-name>, <tp:taxon-name><tp:taxon-name-part taxon-name-part-type="family">Issidae</tp:taxon-name-part></tp:taxon-name>) with description of one new species from China.</article-title> <source>Acta Zootaxonomica Sinica</source> <volume>36</volume>(<issue>3</issue>): <fpage>551</fpage>–<lpage>555</lpage>. </mixed-citation></ref></ref-list></tp:taxon-treatment>
