# Supplementary material for: Review of the planthopper genus Neodurium Fennah, 1956 (Hemiptera, Fulgoromorpha, Issidae)
Source: Zookeys. 2015 Aug 12;(517):83–97. doi: 10.3897/zookeys.517.8817 (PMC4547127; doi:10.3897/zookeys.517.8817)
Supplement: XML Treatment for Neodurium fennahi [file zookeys.517.8817-treatment2.xml]

<!DOCTYPE tp:taxon-treatment
  PUBLIC "-//TaxonX//DTD Taxonomic Treatment Publishing DTD v0 20100105//EN" "tax-treatment-NSO.dtd">
<tp:taxon-treatment xmlns:tp="http://www.plazi.org/taxpub"><tp:treatment-meta><kwd-group><label>Taxon classification</label><kwd><named-content content-type="kingdom">Animalia</named-content></kwd><kwd><named-content content-type="order">Hemiptera</named-content></kwd><kwd><named-content content-type="family">Issidae</named-content></kwd></kwd-group><mixed-citation publication-type="journal"><person-group><name><surname>Chang</surname><given-names>Zhi-Min</given-names></name><name><surname>Chen</surname><given-names>Xiang-Sheng</given-names></name><name><surname>Webb</surname><given-names>Mick</given-names></name></person-group><article-title>Review of the planthopper genus <italic><tp:taxon-name><tp:taxon-name-part taxon-name-part-type="genus">Neodurium</tp:taxon-name-part></tp:taxon-name></italic> Fennah, 1956 (<tp:taxon-name><tp:taxon-name-part taxon-name-part-type="order">Hemiptera</tp:taxon-name-part></tp:taxon-name>, <tp:taxon-name><tp:taxon-name-part taxon-name-part-type="infraorder">Fulgoromorpha</tp:taxon-name-part></tp:taxon-name>, <tp:taxon-name><tp:taxon-name-part taxon-name-part-type="family">Issidae</tp:taxon-name-part></tp:taxon-name>)</article-title><source>Zookeys</source><day>12</day><month>8</month><year>2015</year><volume>2015</volume><issue>517</issue><fpage>83</fpage><lpage>97</lpage><pub-id pub-id-type="doi">10.3897/zookeys.517.8817</pub-id></mixed-citation></tp:treatment-meta><tp:nomenclature><tp:taxon-name>
                        <tp:taxon-name-part taxon-name-part-type="genus">Neodurium</tp:taxon-name-part>
                        <tp:taxon-name-part taxon-name-part-type="species">fennahi</tp:taxon-name-part>
                        <object-id xmlns:xlink="http://www.w3.org/1999/xlink" content-type="zoobank" xlink:type="simple">http://zoobank.org/6189B6EB-E070-4893-BBD8-0A46DAD90FE8</object-id>
                    </tp:taxon-name><tp:taxon-authority>Chang &amp; Chen</tp:taxon-authority><tp:taxon-status xmlns:xlink="http://www.w3.org/1999/xlink" xlink:type="simple">sp. n.</tp:taxon-status><xref ref-type="fig" rid="F1">Figs 1E</xref><xref ref-type="fig" rid="F2">, 2</xref><xref ref-type="fig" rid="F3">, 3</xref></tp:nomenclature><tp:treatment-sec sec-type="type material"><title>Type material.</title><p>Holotype: ♂, China: Guizhou, Yuxi, Ailao Mountain National Nature Reserve (<named-content xmlns:xlink="http://www.w3.org/1999/xlink" content-type="dwc:verbatimCoordinates" xlink:type="simple">24°12'N, 101°19'E</named-content>), 21 July 2011, S.-Y. Xu, W.-B. Zheng and W.-C. Yang (IEGU); paratypes: 11♂♂, 6♀♀, same data as holotype (IEGU); 1♂, 1♀, same data as holotype (BMNH).</p></tp:treatment-sec><tp:treatment-sec sec-type="Description"><title>Description.</title><p>Body length (from apex of vertex to tip of forewing): male 6.0–6.2 mm, female 6.8–7.0 mm; Forewing: male 5.0–5.2 mm, female 5.6–5.8 mm.</p><p><bold>Coloration.</bold> General colour (Figs <xref ref-type="fig" rid="F1">1E</xref>, <xref ref-type="fig" rid="F2">2A–C</xref>) brown with pale mottling on the vertex and pronotum and base of frons. Eyes reddish brown to dark brown; antenna dark brown; frons (Fig. <xref ref-type="fig" rid="F2">2B</xref>) with dark brown spot dorsomedially; clypeus brown to dark brown; rostrum dark brown. Forewings (Fig. <xref ref-type="fig" rid="F1">1E</xref>) with dark semicircular mark on clavus forming ovoid patch with wings at rest. Legs with tips of spines on hind tibiae and tarsi black.</p><fig id="F1" position="float" orientation="portrait"><label>Figures 1.</label><caption><p>Dorsal habitus of <italic><tp:taxon-name><tp:taxon-name-part taxon-name-part-type="genus">Neodurium</tp:taxon-name-part></tp:taxon-name></italic> species. <bold>A</bold> <italic><tp:taxon-name><tp:taxon-name-part taxon-name-part-type="genus">Neodurium</tp:taxon-name-part> <tp:taxon-name-part taxon-name-part-type="species">duplicadigitum</tp:taxon-name-part></tp:taxon-name></italic> Zhang &amp; Chen, 2008 <bold>B</bold> <italic><tp:taxon-name><tp:taxon-name-part taxon-name-part-type="genus">Neodurium</tp:taxon-name-part> <tp:taxon-name-part taxon-name-part-type="species">hamatum</tp:taxon-name-part></tp:taxon-name></italic> Wang &amp; Wang, 2011 <bold>C</bold> <italic><tp:taxon-name><tp:taxon-name-part taxon-name-part-type="genus">Neodurium</tp:taxon-name-part> <tp:taxon-name-part taxon-name-part-type="species">postfasciatum</tp:taxon-name-part></tp:taxon-name></italic> Fennah, 1956 <bold>D</bold> <italic><tp:taxon-name><tp:taxon-name-part taxon-name-part-type="genus">Neodurium</tp:taxon-name-part> <tp:taxon-name-part taxon-name-part-type="species">weiningensis</tp:taxon-name-part></tp:taxon-name></italic> Zhang &amp; Chen, 2008 <bold>E</bold> <italic><tp:taxon-name><tp:taxon-name-part taxon-name-part-type="genus">Neodurium</tp:taxon-name-part> <tp:taxon-name-part taxon-name-part-type="species">fennahi</tp:taxon-name-part></tp:taxon-name></italic> Chang &amp; Chen, sp. n.</p></caption><graphic xmlns:xlink="http://www.w3.org/1999/xlink" xlink:href="zookeys-517-083-g001.jpg" position="float" orientation="portrait" xlink:type="simple" id="oo_49756.jpg"/></fig><fig id="F2" position="float" orientation="portrait"><label>Figure 2.</label><caption><p><italic><tp:taxon-name><tp:taxon-name-part taxon-name-part-type="genus">Neodurium</tp:taxon-name-part> <tp:taxon-name-part taxon-name-part-type="species">fennahi</tp:taxon-name-part></tp:taxon-name></italic> Chang &amp; Chen, sp. n., male <bold>A</bold> head and thorax, dorsal view <bold>B</bold> head, ventral view <bold>C</bold> head and thorax, lateral view <bold>D</bold> forewing <bold>E</bold> hind wing <bold>F</bold> male genitalia, lateral view <bold>G</bold> anal segment, dorsal view <bold>H</bold> anal segment, lateral view <bold>I</bold> aedeagus and phallobase, dorsal view <bold>J</bold> aedeagus and phallobase, lateral view <bold>K</bold> aedeagus and phallobase, ventral view. a- triangular process, b- strap-shaped processes, c- hook-like processes. Scale bars: 1.0 mm (<bold>A–E</bold>); 0.5 mm (<bold>F–K</bold>).</p></caption><graphic xmlns:xlink="http://www.w3.org/1999/xlink" xlink:href="zookeys-517-083-g002.jpg" position="float" orientation="portrait" xlink:type="simple" id="oo_49757.jpg"/></fig><p><bold>Head and thorax.</bold> Head (Fig. <xref ref-type="fig" rid="F2">2A</xref>) including eyes narrower than pronotum (0.74: 1.00). Vertex (Fig. <xref ref-type="fig" rid="F2">2A</xref>) shorter in middle than the wide at base (0.70: 1.00), strongly dorsoventrally depressed; disc of vertex with one obscure median carina. Frons (Fig. <xref ref-type="fig" rid="F2">2B</xref>) flat, disc slightly depressed, basal margin arched in aute angle, apical margin obtusely rounded, lateral margin ridged, lateral margins of frons incurved below level of socket of antennae, longer in middle than the widest breath (1.00: 0.78), with median carina and lateral carina, lateral carina reaching to the level of antennae. Pronotum (Fig. <xref ref-type="fig" rid="F2">2B</xref>) with median carina and lateral carina, lateral carina not reaching to the posterior margin. Mesonotum (Fig. <xref ref-type="fig" rid="F2">2A</xref>) triangular, with median carina and lateral carina. Hind tibiae each with one small spine near base and two distinct lateral spines, spinal formula of hind leg 8-14-2. Forewings (Fig. <xref ref-type="fig" rid="F2">2D</xref>) long, subquadrate, 2.8 times as long as maximum width; longitudinal veins distinct, Sc+R vein long, reaching beyond half length of tegmen, Sc and R seperated near base, M vein divided into three branches, CuA vein (cubitus anterior) not forked, claval vein Pcu (postcubitus) and A<sub>1</sub> veins uniting in middle of tegmina. Hind wings (Fig. <xref ref-type="fig" rid="F2">2E</xref>) incised on apical margin into two lobes, anal lobe reduced, reticulate apically.</p><p><bold>Male genitalia.</bold> Anal tube (Fig. <xref ref-type="fig" rid="F2">2G</xref>) relatively short, subquadrate in dorsal view, with two lobes near basal part, with four blunt lobes in apical margin. Anal column (Fig. <xref ref-type="fig" rid="F2">2G</xref>) short, located at the middle of anal tube. Pygofer (Fig. <xref ref-type="fig" rid="F2">2E</xref>) irregular subquadrate in lateral view, anterior margin moderately concave, posterior margin bended to ventro-lateral side. Genital styles (Fig. <xref ref-type="fig" rid="F2">2E</xref>) moderately long, dorsal margin producing a triangular inward lobe near capitulum; capitulum of style narrowing apically on short neck. Phallobase with dorsal lobe relatively long, not reaching the tip of lateral lobe; with two pairs of strap-shaped processes (dorsal process) near base in lateral view (Fig. <xref ref-type="fig" rid="F2">2J</xref>) and one pair of processes intermediately connected, forming “H”- shaped bridge in dorsal view (Fig. <xref ref-type="fig" rid="F2">2I</xref>); ventral lobe long, apex weakly sinuate in ventral view (Fig. <xref ref-type="fig" rid="F2">2K</xref>); lateral lobe split into two branches in ventral view (Fig. <xref ref-type="fig" rid="F2">2K</xref>). Aedeagus with pair of long convergent hook-like processes (Fig. <xref ref-type="fig" rid="F2">2I</xref>).</p><p><bold>Female genitalia.</bold> Hind margin of sternum VII with deep and wide median concavity (Figs <xref ref-type="fig" rid="F3">3C</xref>, <xref ref-type="fig" rid="F3">3E</xref>) in ventral view. Anal tube (Fig. <xref ref-type="fig" rid="F3">3D</xref>) pear-shaped with basal 1/2 broader; anal column short, located at basal 1/3 of anal tube. Hind margin of gonocoxa VIII lobe-shaped in proximal part, endogonocoxal lobe relative broad; endogonocoxal process gradually narrowing (Fig. <xref ref-type="fig" rid="F3">3F</xref>). Anterior connective lamina of gonapophyses VIII (Fig. <xref ref-type="fig" rid="F3">3F</xref>) with 5 teeth bearing 5 keels in lateral group and 3 teeth in apical group; lateral fields of posterior connective lamina of gonapophyses IX (Fig. <xref ref-type="fig" rid="F3">3G, H</xref>) broad, with one obtuse and lamellar process on lateral margins; with scaly bulges between lateral margin and median field; median field with a subquadrate prominence (medial dorsal process) (Fig. <xref ref-type="fig" rid="F3">3G</xref>: b); ventroposterior lobes bent at obtuse angle (posterior ventral lobes) (Fig. <xref ref-type="fig" rid="F3">3G</xref>: a). Gonoplacs (Fig. <xref ref-type="fig" rid="F3">3I</xref>) without keels.</p><fig id="F3" position="float" orientation="portrait"><label>Figure 3.</label><caption><p><italic><tp:taxon-name><tp:taxon-name-part taxon-name-part-type="genus">Neodurium</tp:taxon-name-part> <tp:taxon-name-part taxon-name-part-type="species">triprocessum</tp:taxon-name-part></tp:taxon-name></italic> Chang &amp; Chen, sp. n., female <bold>A</bold> female genitalia, dorsal view <bold>B</bold> female genitalia, lateral view <bold>C</bold> female genitalia, ventral view <bold>D</bold> anal segment, dorsal view <bold>E</bold> sternum VII, ventral view <bold>F</bold> anterior connective lamina of gonapophyses VIII, lateral view <bold>G</bold> posterior connective lamina of gonapophyses IX, dorsal view <bold>H</bold> posterior connective lamina of gonapophyses IX, lateral view <bold>I</bold> gonoplacs, lateral view. a- posterior ventral lobes, b- process of median field. Scale bars: 0.5 mm (<bold>A–I</bold>).</p></caption><graphic xmlns:xlink="http://www.w3.org/1999/xlink" xlink:href="zookeys-517-083-g003.jpg" position="float" orientation="portrait" xlink:type="simple" id="oo_49758.jpg"/></fig></tp:treatment-sec><tp:treatment-sec sec-type="Etymology"><title>Etymology.</title><p>The new species is named for the memory of R.G. Fennah, who established the genus <italic><tp:taxon-name><tp:taxon-name-part taxon-name-part-type="genus">Neodurium</tp:taxon-name-part></tp:taxon-name></italic>.</p></tp:treatment-sec><tp:treatment-sec sec-type="Distribution"><title>Distribution.</title><p>China (Yunnan).</p></tp:treatment-sec><tp:treatment-sec sec-type="Remarks"><title>Remarks.</title><p>This species can be distinguished from other congeners by the dark oval patch on the forewings (Fig. <xref ref-type="fig" rid="F1">1E</xref>), phallobase with dorsal lobe (Fig. <xref ref-type="fig" rid="F2">2J</xref>) with two pairs of strap-shaped processes in lateral view (Fig. <xref ref-type="fig" rid="F2">2I</xref>).</p></tp:treatment-sec></tp:taxon-treatment>
