# Supplementary material for: Review of the planthopper genus Neodurium Fennah, 1956 (Hemiptera, Fulgoromorpha, Issidae)
Source: Zookeys. 2015 Aug 12;(517):83–97. doi: 10.3897/zookeys.517.8817 (PMC4547127; doi:10.3897/zookeys.517.8817)
Supplement: XML Treatment for Neodurium flatidum [file zookeys.517.8817-treatment5.xml]

<!DOCTYPE tp:taxon-treatment
  PUBLIC "-//TaxonX//DTD Taxonomic Treatment Publishing DTD v0 20100105//EN" "tax-treatment-NSO.dtd">
<tp:taxon-treatment xmlns:tp="http://www.plazi.org/taxpub"><tp:treatment-meta><kwd-group><label>Taxon classification</label><kwd><named-content content-type="kingdom">Animalia</named-content></kwd><kwd><named-content content-type="order">Hemiptera</named-content></kwd><kwd><named-content content-type="family">Issidae</named-content></kwd></kwd-group><mixed-citation publication-type="journal"><person-group><name><surname>Chang</surname><given-names>Zhi-Min</given-names></name><name><surname>Chen</surname><given-names>Xiang-Sheng</given-names></name><name><surname>Webb</surname><given-names>Mick</given-names></name></person-group><article-title>Review of the planthopper genus <italic><tp:taxon-name><tp:taxon-name-part taxon-name-part-type="genus">Neodurium</tp:taxon-name-part></tp:taxon-name></italic> Fennah, 1956 (<tp:taxon-name><tp:taxon-name-part taxon-name-part-type="order">Hemiptera</tp:taxon-name-part></tp:taxon-name>, <tp:taxon-name><tp:taxon-name-part taxon-name-part-type="infraorder">Fulgoromorpha</tp:taxon-name-part></tp:taxon-name>, <tp:taxon-name><tp:taxon-name-part taxon-name-part-type="family">Issidae</tp:taxon-name-part></tp:taxon-name>)</article-title><source>Zookeys</source><day>12</day><month>8</month><year>2015</year><volume>2015</volume><issue>517</issue><fpage>83</fpage><lpage>97</lpage><pub-id pub-id-type="doi">10.3897/zookeys.517.8817</pub-id></mixed-citation></tp:treatment-meta><tp:nomenclature><tp:taxon-name>
                        <tp:taxon-name-part taxon-name-part-type="genus">Neodurium</tp:taxon-name-part>
                        <tp:taxon-name-part taxon-name-part-type="species">flatidum</tp:taxon-name-part>
                    </tp:taxon-name><tp:taxon-authority>Ran &amp; Liang, 2005</tp:taxon-authority><tp:nomenclature-citation-list><tp:nomenclature-citation><tp:taxon-name><tp:taxon-name-part taxon-name-part-type="genus">Neodurium</tp:taxon-name-part> <tp:taxon-name-part taxon-name-part-type="species">flatidum</tp:taxon-name-part></tp:taxon-name><comment> Ran &amp; Liang, 2005: 572: figs 17–24.</comment></tp:nomenclature-citation></tp:nomenclature-citation-list></tp:nomenclature><tp:treatment-sec sec-type="material"><title>Material examined.</title><p>No specimens have been studied by the authors.</p></tp:treatment-sec><tp:treatment-sec sec-type="Remarks"><title>Remarks.</title><p>This species was described after the holotype [1 male] from China (Yunnan), deposited in IZCAS.</p></tp:treatment-sec></tp:taxon-treatment>
