# Supplementary material for: Review of the planthopper genus Neodurium Fennah, 1956 (Hemiptera, Fulgoromorpha, Issidae)
Source: Zookeys. 2015 Aug 12;(517):83–97. doi: 10.3897/zookeys.517.8817 (PMC4547127; doi:10.3897/zookeys.517.8817)
Supplement: XML Treatment for Neodurium postfasciatum [file zookeys.517.8817-treatment7.xml]

<!DOCTYPE tp:taxon-treatment
  PUBLIC "-//TaxonX//DTD Taxonomic Treatment Publishing DTD v0 20100105//EN" "tax-treatment-NSO.dtd">
<tp:taxon-treatment xmlns:tp="http://www.plazi.org/taxpub"><tp:treatment-meta><kwd-group><label>Taxon classification</label><kwd><named-content content-type="kingdom">Animalia</named-content></kwd><kwd><named-content content-type="order">Hemiptera</named-content></kwd><kwd><named-content content-type="family">Issidae</named-content></kwd></kwd-group><mixed-citation publication-type="journal"><person-group><name><surname>Chang</surname><given-names>Zhi-Min</given-names></name><name><surname>Chen</surname><given-names>Xiang-Sheng</given-names></name><name><surname>Webb</surname><given-names>Mick</given-names></name></person-group><article-title>Review of the planthopper genus <italic><tp:taxon-name><tp:taxon-name-part taxon-name-part-type="genus">Neodurium</tp:taxon-name-part></tp:taxon-name></italic> Fennah, 1956 (<tp:taxon-name><tp:taxon-name-part taxon-name-part-type="order">Hemiptera</tp:taxon-name-part></tp:taxon-name>, <tp:taxon-name><tp:taxon-name-part taxon-name-part-type="infraorder">Fulgoromorpha</tp:taxon-name-part></tp:taxon-name>, <tp:taxon-name><tp:taxon-name-part taxon-name-part-type="family">Issidae</tp:taxon-name-part></tp:taxon-name>)</article-title><source>Zookeys</source><day>12</day><month>8</month><year>2015</year><volume>2015</volume><issue>517</issue><fpage>83</fpage><lpage>97</lpage><pub-id pub-id-type="doi">10.3897/zookeys.517.8817</pub-id></mixed-citation></tp:treatment-meta><tp:nomenclature><tp:taxon-name>
                        <tp:taxon-name-part taxon-name-part-type="genus">Neodurium</tp:taxon-name-part>
                        <tp:taxon-name-part taxon-name-part-type="species">postfasciatum</tp:taxon-name-part>
                    </tp:taxon-name><tp:taxon-authority>Fennah, 1956</tp:taxon-authority><xref ref-type="fig" rid="F1">Figs 1C</xref><xref ref-type="fig" rid="F6">, 6</xref><tp:nomenclature-citation-list><tp:nomenclature-citation><tp:taxon-name><tp:taxon-name-part taxon-name-part-type="genus">Neodurium</tp:taxon-name-part> <tp:taxon-name-part taxon-name-part-type="species">postfasciatum</tp:taxon-name-part></tp:taxon-name><comment> Fennah, 1956: 513: figs 24E–I; <xref ref-type="bibr" rid="B11">Ran et al. 2005</xref>: 570: figs 1–8; <xref ref-type="bibr" rid="B12">Wang and Wang 2011</xref>: 552.</comment></tp:nomenclature-citation></tp:nomenclature-citation-list></tp:nomenclature><tp:treatment-sec sec-type="material"><title>Material examined.</title><p>1♂, China, Hubei, Wudang Mountain, 23 May 23, L.-M. Wang (IEGU); 1♂, Hubei, Houhe National Nature Reserve, 22 July 2013, Z.-M. Chang (IEGU).</p></tp:treatment-sec><tp:treatment-sec sec-type="Male genitalia"><title>Male genitalia.</title><p>Anal tube (Fig. <xref ref-type="fig" rid="F6">6A, B</xref>) relatively short, subquadrate in dorsal view, with two lobes near basal part, with three lobes in apical margin, median lobe ship-like. Anal column (Fig. <xref ref-type="fig" rid="F6">6A, B</xref>) short, located at the middle of anal tube. Phallobase (Fig. <xref ref-type="fig" rid="F6">6C</xref>) with dorsal lobe relatively long, not reaching the tip of lateral lobe, with fan-like process on dorsal margin, with small dentate tooth after fan-like process; lateral lobe split into two branches in lateral view, apical part with sharp tooth. Aedeagus (Fig. <xref ref-type="fig" rid="F6">6C</xref>) with pair of long hook-like processes in lateral view.</p><fig id="F6" position="float" orientation="portrait"><label>Figure 6.</label><caption><p><italic><tp:taxon-name><tp:taxon-name-part taxon-name-part-type="genus">Neodurium</tp:taxon-name-part> <tp:taxon-name-part taxon-name-part-type="species">postfasciatum</tp:taxon-name-part></tp:taxon-name></italic> Fennah, 1956 male. <bold>A</bold> anal segment, dorsal view <bold>B</bold> anal segment, lateral view <bold>C</bold> aedeagus and phallobase, lateral view. Scale bars: 0.5 mm (<bold>A–C</bold>).</p></caption><graphic xmlns:xlink="http://www.w3.org/1999/xlink" xlink:href="zookeys-517-083-g006.jpg" position="float" orientation="portrait" xlink:type="simple" id="oo_49761.jpg"/></fig></tp:treatment-sec><tp:treatment-sec sec-type="Remarks"><title>Remarks.</title><p>This species was firstly described of females from China (Hubei), deposited in CAAS (<xref ref-type="bibr" rid="B3">Fennah 1956</xref>). It was subsequently redescribed including the male genitalia by <xref ref-type="bibr" rid="B11">Ran et al. (2005)</xref>.</p></tp:treatment-sec><tp:treatment-sec><!--Section generated to contain objects referenced in tp:taxon-treatment.--><fig id="F1" position="float" orientation="portrait"><label>Figures 1.</label><caption><p>Dorsal habitus of <italic><tp:taxon-name><tp:taxon-name-part taxon-name-part-type="genus">Neodurium</tp:taxon-name-part></tp:taxon-name></italic> species. <bold>A</bold> <italic><tp:taxon-name><tp:taxon-name-part taxon-name-part-type="genus">Neodurium</tp:taxon-name-part> <tp:taxon-name-part taxon-name-part-type="species">duplicadigitum</tp:taxon-name-part></tp:taxon-name></italic> Zhang &amp; Chen, 2008 <bold>B</bold> <italic><tp:taxon-name><tp:taxon-name-part taxon-name-part-type="genus">Neodurium</tp:taxon-name-part> <tp:taxon-name-part taxon-name-part-type="species">hamatum</tp:taxon-name-part></tp:taxon-name></italic> Wang &amp; Wang, 2011 <bold>C</bold> <italic><tp:taxon-name><tp:taxon-name-part taxon-name-part-type="genus">Neodurium</tp:taxon-name-part> <tp:taxon-name-part taxon-name-part-type="species">postfasciatum</tp:taxon-name-part></tp:taxon-name></italic> Fennah, 1956 <bold>D</bold> <italic><tp:taxon-name><tp:taxon-name-part taxon-name-part-type="genus">Neodurium</tp:taxon-name-part> <tp:taxon-name-part taxon-name-part-type="species">weiningensis</tp:taxon-name-part></tp:taxon-name></italic> Zhang &amp; Chen, 2008 <bold>E</bold> <italic><tp:taxon-name><tp:taxon-name-part taxon-name-part-type="genus">Neodurium</tp:taxon-name-part> <tp:taxon-name-part taxon-name-part-type="species">fennahi</tp:taxon-name-part></tp:taxon-name></italic> Chang &amp; Chen, sp. n.</p></caption><graphic xmlns:xlink="http://www.w3.org/1999/xlink" xlink:href="zookeys-517-083-g001.jpg" position="float" orientation="portrait" xlink:type="simple" id="oo_49756.jpg"/></fig></tp:treatment-sec><ref-list><ref id="B11"><mixed-citation xmlns:xlink="http://www.w3.org/1999/xlink" xlink:type="simple"><person-group><name name-style="western"><surname>Ran</surname><given-names>HF</given-names></name><name name-style="western"><surname>Liang</surname><given-names>AP</given-names></name><name name-style="western"><surname>Jiang</surname><given-names>GM</given-names></name></person-group> (<year>2005</year>) <article-title>The issid genus <italic><tp:taxon-name><tp:taxon-name-part taxon-name-part-type="genus">Neodurium</tp:taxon-name-part></tp:taxon-name></italic> Fennah from China (<tp:taxon-name><tp:taxon-name-part taxon-name-part-type="order">Hemiptera</tp:taxon-name-part></tp:taxon-name>, <tp:taxon-name><tp:taxon-name-part taxon-name-part-type="superfamily">Fulgoroidea</tp:taxon-name-part></tp:taxon-name>, <tp:taxon-name><tp:taxon-name-part taxon-name-part-type="family">Issidae</tp:taxon-name-part></tp:taxon-name>).</article-title> <source>Acta Zootaxonomica Sinica</source> <volume>30</volume>(<issue>3</issue>): <fpage>570</fpage>–<lpage>576</lpage>. </mixed-citation></ref><ref id="B12"><mixed-citation xmlns:xlink="http://www.w3.org/1999/xlink" xlink:type="simple"><person-group><name name-style="western"><surname>Wang</surname><given-names>MQ</given-names></name><name name-style="western"><surname>Wang</surname><given-names>YL</given-names></name></person-group> (<year>2011</year>) <article-title>Revision of the planthopper genus <italic><tp:taxon-name><tp:taxon-name-part taxon-name-part-type="genus">Neodurium</tp:taxon-name-part></tp:taxon-name></italic> Fennah (<tp:taxon-name><tp:taxon-name-part taxon-name-part-type="order">Hemiptera</tp:taxon-name-part></tp:taxon-name>, <tp:taxon-name><tp:taxon-name-part taxon-name-part-type="superfamily">Fulgoroidea</tp:taxon-name-part></tp:taxon-name>, <tp:taxon-name><tp:taxon-name-part taxon-name-part-type="family">Issidae</tp:taxon-name-part></tp:taxon-name>) with description of one new species from China.</article-title> <source>Acta Zootaxonomica Sinica</source> <volume>36</volume>(<issue>3</issue>): <fpage>551</fpage>–<lpage>555</lpage>. </mixed-citation></ref><ref id="B3"><mixed-citation xmlns:xlink="http://www.w3.org/1999/xlink" xlink:type="simple"><person-group><name name-style="western"><surname>Fennah</surname><given-names>RG</given-names></name></person-group> (<year>1956</year>) <article-title><tp:taxon-name><tp:taxon-name-part taxon-name-part-type="superfamily">Fulgoroidea</tp:taxon-name-part></tp:taxon-name> from southern China. Proceedings of the California Academy of Sciences.</article-title> <source>San Francisco</source> <volume>28</volume>(<issue>4</issue>): <fpage>441</fpage>–<lpage>527</lpage>. </mixed-citation></ref></ref-list></tp:taxon-treatment>
