# Supplementary material for: Review of the planthopper genus Neodurium Fennah, 1956 (Hemiptera, Fulgoromorpha, Issidae)
Source: Zookeys. 2015 Aug 12;(517):83–97. doi: 10.3897/zookeys.517.8817 (PMC4547127; doi:10.3897/zookeys.517.8817)
Supplement: XML Treatment for Neodurium weiningensis [file zookeys.517.8817-treatment8.xml]

<!DOCTYPE tp:taxon-treatment
  PUBLIC "-//TaxonX//DTD Taxonomic Treatment Publishing DTD v0 20100105//EN" "tax-treatment-NSO.dtd">
<tp:taxon-treatment xmlns:tp="http://www.plazi.org/taxpub"><tp:treatment-meta><kwd-group><label>Taxon classification</label><kwd><named-content content-type="kingdom">Animalia</named-content></kwd><kwd><named-content content-type="order">Hemiptera</named-content></kwd><kwd><named-content content-type="family">Issidae</named-content></kwd></kwd-group><mixed-citation publication-type="journal"><person-group><name><surname>Chang</surname><given-names>Zhi-Min</given-names></name><name><surname>Chen</surname><given-names>Xiang-Sheng</given-names></name><name><surname>Webb</surname><given-names>Mick</given-names></name></person-group><article-title>Review of the planthopper genus <italic><tp:taxon-name><tp:taxon-name-part taxon-name-part-type="genus">Neodurium</tp:taxon-name-part></tp:taxon-name></italic> Fennah, 1956 (<tp:taxon-name><tp:taxon-name-part taxon-name-part-type="order">Hemiptera</tp:taxon-name-part></tp:taxon-name>, <tp:taxon-name><tp:taxon-name-part taxon-name-part-type="infraorder">Fulgoromorpha</tp:taxon-name-part></tp:taxon-name>, <tp:taxon-name><tp:taxon-name-part taxon-name-part-type="family">Issidae</tp:taxon-name-part></tp:taxon-name>)</article-title><source>Zookeys</source><day>12</day><month>8</month><year>2015</year><volume>2015</volume><issue>517</issue><fpage>83</fpage><lpage>97</lpage><pub-id pub-id-type="doi">10.3897/zookeys.517.8817</pub-id></mixed-citation></tp:treatment-meta><tp:nomenclature><tp:taxon-name>
                        <tp:taxon-name-part taxon-name-part-type="genus">Neodurium</tp:taxon-name-part>
                        <tp:taxon-name-part taxon-name-part-type="species">weiningensis</tp:taxon-name-part>
                    </tp:taxon-name><tp:taxon-authority>Zhang &amp; Chen, 2008</tp:taxon-authority><xref ref-type="fig" rid="F1">Figs 1D</xref><xref ref-type="fig" rid="F7">, 7</xref><!--PageBreak--><!--PageBreak--><tp:nomenclature-citation-list><tp:nomenclature-citation><tp:taxon-name><tp:taxon-name-part taxon-name-part-type="genus">Neodurium</tp:taxon-name-part> <tp:taxon-name-part taxon-name-part-type="species">weiningensis</tp:taxon-name-part></tp:taxon-name><comment> Zhang &amp; Chen, 2008: 65: figs 1–9.</comment></tp:nomenclature-citation></tp:nomenclature-citation-list></tp:nomenclature><tp:treatment-sec sec-type="material"><title>Material examined.</title><p>3♂♂, 3♀♀, China, Guizhou, Weining, 20 Aug. 1983, Z.-Z. Li (IEGU); 3♂♂, 3♀♀, Guizhou, Weining, 24 Aug. 2008, Y. Liu (IEGU); 1♂, Guizhou, Weining, 29 Sept. 2005, Q.- R. Liao (IEGU); 1♂, 1♀, Guizhou, Weining, 24 Aug. 2008, Y. Liu (BMNH.)</p></tp:treatment-sec><tp:treatment-sec sec-type="Female genitalia"><title>Female genitalia.</title><p>As in <italic><tp:taxon-name><tp:taxon-name-part taxon-name-part-type="genus">Neodurium</tp:taxon-name-part> <tp:taxon-name-part taxon-name-part-type="species">fennahi</tp:taxon-name-part></tp:taxon-name></italic> but anal tube (Fig. <xref ref-type="fig" rid="F7">7D</xref>) sub-rhomboid, apical part truncate then broad, the widest breadth at the basal 1/3; anal colum short moderately slender, located the basal 1/3 of anal tube. Anterior connective lamina of gonapophyses VIII (Fig. <xref ref-type="fig" rid="F7">7F</xref>) with 5 teeth bearing 5 keels in lateral group. Posterior connective lamina of gonapophyses IX with median field with a sub-quadrate prominence (medial dorsal process), apical part wavy (Fig. <xref ref-type="fig" rid="F7">7G</xref>: b); distal parts of posterior ventral lobes bent at slender angle, blade-like (Fig. <xref ref-type="fig" rid="F7">7G</xref>: a).</p><fig id="F7" position="float" orientation="portrait"><label>Figure 7.</label><caption><p><italic><tp:taxon-name><tp:taxon-name-part taxon-name-part-type="genus">Neodurium</tp:taxon-name-part> <tp:taxon-name-part taxon-name-part-type="species">weiningensis</tp:taxon-name-part></tp:taxon-name></italic> Zhang &amp; Chen, 2008. <bold>A–C</bold> male <bold>A</bold> anal segment, dorsal view <bold>B</bold> anal segment, lateral view <bold>C</bold> aedeagus and phallobase, lateral view <bold>D–I</bold> female <bold>D</bold> anal segment, dorsal view <bold>E</bold> sternum VII, ventral view <bold>F</bold> anterior connective lamina of gonapophyses VIII, lateral view <bold>G</bold> posterior connective lamina of gonapophyses IX, dorsal view <bold>H</bold> posterior connective lamina of gonapophyses IX, lateral view <bold>I</bold> gonoplacs, lateral view. a- posterior ventral lobes, b- process of median field. Scale bars: 0.5 mm (<bold>A–I</bold>).</p></caption><graphic xmlns:xlink="http://www.w3.org/1999/xlink" xlink:href="zookeys-517-083-g007.jpg" position="float" orientation="portrait" xlink:type="simple" id="oo_49762.jpg"/></fig></tp:treatment-sec><tp:treatment-sec sec-type="Remarks"><title>Remarks.</title><p>This species was described after the holotype and paratypes [three males and four females] from China (Guizhou), deposited in IEGU.</p><!--PageBreak--><!--PageBreak--></tp:treatment-sec><tp:treatment-sec><!--Section generated to contain objects referenced in tp:taxon-treatment.--><fig id="F1" position="float" orientation="portrait"><label>Figures 1.</label><caption><p>Dorsal habitus of <italic><tp:taxon-name><tp:taxon-name-part taxon-name-part-type="genus">Neodurium</tp:taxon-name-part></tp:taxon-name></italic> species. <bold>A</bold> <italic><tp:taxon-name><tp:taxon-name-part taxon-name-part-type="genus">Neodurium</tp:taxon-name-part> <tp:taxon-name-part taxon-name-part-type="species">duplicadigitum</tp:taxon-name-part></tp:taxon-name></italic> Zhang &amp; Chen, 2008 <bold>B</bold> <italic><tp:taxon-name><tp:taxon-name-part taxon-name-part-type="genus">Neodurium</tp:taxon-name-part> <tp:taxon-name-part taxon-name-part-type="species">hamatum</tp:taxon-name-part></tp:taxon-name></italic> Wang &amp; Wang, 2011 <bold>C</bold> <italic><tp:taxon-name><tp:taxon-name-part taxon-name-part-type="genus">Neodurium</tp:taxon-name-part> <tp:taxon-name-part taxon-name-part-type="species">postfasciatum</tp:taxon-name-part></tp:taxon-name></italic> Fennah, 1956 <bold>D</bold> <italic><tp:taxon-name><tp:taxon-name-part taxon-name-part-type="genus">Neodurium</tp:taxon-name-part> <tp:taxon-name-part taxon-name-part-type="species">weiningensis</tp:taxon-name-part></tp:taxon-name></italic> Zhang &amp; Chen, 2008 <bold>E</bold> <italic><tp:taxon-name><tp:taxon-name-part taxon-name-part-type="genus">Neodurium</tp:taxon-name-part> <tp:taxon-name-part taxon-name-part-type="species">fennahi</tp:taxon-name-part></tp:taxon-name></italic> Chang &amp; Chen, sp. n.</p></caption><graphic xmlns:xlink="http://www.w3.org/1999/xlink" xlink:href="zookeys-517-083-g001.jpg" position="float" orientation="portrait" xlink:type="simple" id="oo_49756.jpg"/></fig></tp:treatment-sec></tp:taxon-treatment>
